# Supplementary material for: High-Speed Videoendoscopy Enhances the Objective Assessment of Glottic Organic Lesions: A Case-Control Study with Multivariable Data-Mining Model Development
Source: Cancers (Basel). 2023 Jul 22;15(14):3716. doi: 10.3390/cancers15143716 (PMC10378075; doi:10.3390/cancers15143716)
Supplement: Supplementary file 1 [file cancers-15-03716-s001.zip]

Archive with 3 entries (3 files):
- cancers-2434700-supplementary File S1.pdf
- cancers-2434700-supplementary File S2.RDS
- cancers-2434700-supplementary File S3.RDS
